# Supplementary material for: Uncovering the Dynamic Alterations of Volatile Components in Sweet and Floral Aroma Black Tea during Processing
Source: Foods. 2024 Feb 28;13(5):728. doi: 10.3390/foods13050728 (PMC10930892; doi:10.3390/foods13050728)
Supplement: Supplementary file 1 [file foods-13-00728-s001.zip]

Archive with 1 entries (1 files):
- foods-2820047-supplementary.pdf
